# Supplementary material for: Genome-wide analyses of the bZIP family reveal their involvement in the development, ripening and abiotic stress response in banana
Source: Sci Rep. 2016 Jul 22;6:30203. doi: 10.1038/srep30203 (PMC4957152; doi:10.1038/srep30203)
Supplement: Supplementary Information [file srep30203-s1.xls]

## Sheet: S1
Table S1. Characteristics of ARFs in banana
Gene name	Gene ID	Amino acids	MW(kDa)	PI
MabZIP1	GSMUA_Achr8P21560_001	238	27.08	9.36
MabZIP2	GSMUA_Achr9P21040_001	194	21.64	10.17
MabZIP3	GSMUA_Achr8P12090_001	473	52.22	6.25
MabZIP4	GSMUA_Achr6P04270_001	383	41.6	7.81
MabZIP5	GSMUA_Achr9P28570_001	159	17.62	9.9
MabZIP6	GSMUA_Achr2P12610_001	412	43.98	5.33
MabZIP7	GSMUA_Achr11P15610_001	243	27.09	9.14
MabZIP8	GSMUA_Achr11P03050_001	424	46.55	6.41
MabZIP9	GSMUA_AchrUn_randomP12190_001	274	30.7	8.92
MabZIP10	GSMUA_Achr9P27130_001	403	43.39	10.02
MabZIP11	GSMUA_Achr8P07740_001	347	37.4	9.09
MabZIP12	GSMUA_Achr6P30550_001	398	41.97	8.46
MabZIP13	GSMUA_Achr6P15970_001	194	22.31	8.63
MabZIP14	GSMUA_Achr5P24570_001	388	40.95	9.04
MabZIP15	GSMUA_Achr5P05690_001	407	43.18	9.6
MabZIP16	GSMUA_Achr3P07000_001	403	42.6	9.11
MabZIP17	GSMUA_Achr2P07520_001	218	24.99	7.85
MabZIP18	GSMUA_Achr10P08670_001	222	24.1	7.72
MabZIP19	GSMUA_Achr6P13040_001	284	31.16	6.26
MabZIP20	GSMUA_Achr5P17850_001	242	27.31	10
MabZIP21	GSMUA_Achr4P28530_001	424	45.07	5.31
MabZIP22	GSMUA_Achr4P29580_001	194	21.89	9.83
MabZIP23	GSMUA_Achr3P22710_001	351	38.05	6.34
MabZIP24	GSMUA_Achr3P19170_001	200	22.24	7.83
MabZIP25	GSMUA_Achr3P12290_001	500	53.93	6.82
MabZIP26	GSMUA_Achr2P11200_001	244	27.68	9.51
MabZIP27	GSMUA_Achr7P07650_001	227	25.34	9.4
MabZIP28	GSMUA_Achr4P05090_001	180	19.99	8.96
MabZIP29	GSMUA_Achr2P03490_001	204	22.95	8.86
MabZIP30	GSMUA_Achr6P18130_001	293	32.31	6.93
MabZIP31	GSMUA_Achr10P01600_001	202	22.66	6.6
MabZIP32	GSMUA_Achr8P23510_001	161	18.29	9.71
MabZIP33	GSMUA_Achr10P09470_001	313	34.12	7.2
MabZIP34	GSMUA_Achr9P24090_001	177	19.91	8.86
MabZIP35	GSMUA_Achr9P06540_001	244	27.04	9.07
MabZIP36	GSMUA_Achr8P29390_001	366	41.43	8.3
MabZIP37	GSMUA_Achr7P25310_001	276	30.2	9.01
MabZIP38	GSMUA_Achr6P26930_001	253	27.99	9.16
MabZIP39	GSMUA_Achr6P07140_001	288	31.46	7.89
MabZIP40	GSMUA_Achr5P17400_001	387	43.14	6.43
MabZIP41	GSMUA_Achr5P11470_001	208	23.33	9.79
MabZIP42	GSMUA_Achr5P11220_001	263	28.91	10.5
MabZIP43	GSMUA_Achr5P20200_001	278	30.66	8.94
MabZIP44	GSMUA_Achr3P19190_001	341	37.92	6.77
MabZIP45	GSMUA_Achr3P02820_001	401	45.2	8.44
MabZIP46	GSMUA_Achr1P02640_001	149	16.69	10.68
MabZIP47	GSMUA_Achr10P15870_001	336	36.76	6.64
MabZIP48	GSMUA_Achr10P09370_001	327	36.34	5.27
MabZIP49	GSMUA_Achr10P00420_001	234	25.75	9.59
MabZIP50	GSMUA_Achr9P24080_001	210	23.39	8.43
MabZIP51	GSMUA_Achr5P06060_001	134	15.02	10.13
MabZIP52	GSMUA_Achr1P08090_001	466	50.92	8.87
MabZIP53	GSMUA_Achr3P24960_001	602	65.55	8.62
MabZIP54	GSMUA_Achr11P23650_001	312	34.28	5.28
MabZIP55	GSMUA_Achr11P14990_001	448	48.76	5.97
MabZIP56	GSMUA_AchrUn_randomP14020_001	346	38.01	6.07
MabZIP57	GSMUA_Achr9P00300_001	376	42.15	6.84
MabZIP58	GSMUA_Achr7P09980_001	134	14.91	9.84
MabZIP59	GSMUA_Achr6P32530_001	319	34.91	6.01
MabZIP60	GSMUA_Achr5P29650_001	381	42.87	6.47
MabZIP61	GSMUA_Achr4P11610_001	298	31.49	5.55
MabZIP62	GSMUA_Achr4P10560_001	271	29.39	5.94
MabZIP63	GSMUA_Achr4P00320_001	204	22.61	5.6
MabZIP64	GSMUA_Achr3P31390_001	223	24.81	8.69
MabZIP65	GSMUA_Achr6P36230_001	175	20.52	9.2
MabZIP66	GSMUA_Achr3P03550_001	232	25.99	8.99
MabZIP67	GSMUA_Achr2P18830_001	288	31.36	5.34
MabZIP68	GSMUA_Achr10P27050_001	134	14.97	10.13
MabZIP69	GSMUA_Achr11P25190_001	616	66.63	6.59
MabZIP70	GSMUA_Achr6P05280_001	147	16.61	9.91
MabZIP71	GSMUA_Achr4P10150_001	227	25.07	5.72
MabZIP72	GSMUA_Achr7P03840_001	332	36.04	6.3
MabZIP73	GSMUA_Achr3P00670_001	275	29.4	5.72
MabZIP74	GSMUA_Achr9P14690_001	156	18.01	9.61
MabZIP75	GSMUA_Achr1P14830_001	275	29.68	5.88
MabZIP76	GSMUA_Achr10P01440_001	604	64.92	8.6
MabZIP77	GSMUA_Achr11P12720_001	374	40.86	5.97
MabZIP78	GSMUA_Achr11P20700_001	139	15.85	9.72
MabZIP79	GSMUA_AchrUn_randomP24490_001	122	13.56	9.07
MabZIP80	GSMUA_AchrUn_randomP00680_001	399	43.3	6.41
MabZIP81	GSMUA_Achr9P08900_001	248	26.58	7.82
MabZIP82	GSMUA_Achr8P21670_001	582	63.86	9.36
MabZIP83	GSMUA_Achr5P14150_001	402	43.01	5.83
MabZIP84	GSMUA_Achr4P04530_001	413	43.69	5.74
MabZIP85	GSMUA_Achr3P22470_001	256	27.44	8.69
MabZIP86	GSMUA_Achr2P20490_001	243	26.69	5.58
MabZIP87	GSMUA_Achr10P10440_001	267	28.87	9.7
MabZIP88	GSMUA_Achr5P25700_001	355	36.83	5.68
MabZIP89	GSMUA_Achr4P03790_001	150	16.71	9.5
MabZIP90	GSMUA_Achr10P20720_001	154	17.16	9.79
MabZIP91	GSMUA_Achr4P11290_001	179	20.31	8.88
MabZIP92	GSMUA_Achr5P05350_001	164	18.94	10.52
MabZIP93	GSMUA_Achr11P05140_001	144	16.46	8.11
MabZIP94	GSMUA_AchrUn_randomP02860_001	381	40.96	6.12
MabZIP95	GSMUA_Achr9P27700_001	375	42.3	8.71
MabZIP96	GSMUA_Achr9P05310_001	416	42.28	7.17
MabZIP97	GSMUA_Achr8P33960_001	357	38.59	8.06
MabZIP98	GSMUA_Achr8P29960_001	144	16.61	9.76
MabZIP99	GSMUA_Achr8P22330_001	144	16.62	8.12
MabZIP100	GSMUA_Achr6P01090_001	413	44.39	6.11
MabZIP101	GSMUA_Achr5P27130_001	145	16.503	9.67
MabZIP102	GSMUA_Achr4P27400_001	411	44.54	5.47
MabZIP103	GSMUA_Achr4P18980_001	403	43.82	5.68
MabZIP104	GSMUA_Achr6P08660_001	139	15.79	8.85
MabZIP105	GSMUA_Achr1P05050_001	426	45.59	7.19
MabZIP106	GSMUA_Achr3P28800_001	151	17.15	10.1
MabZIP107	GSMUA_Achr3P28710_001	151	17.19	10
MabZIP108	GSMUA_Achr10P12910_001	159	17.68	9.35
MabZIP109	GSMUA_Achr1P12710_001	145	16.55	9.03
MabZIP110	GSMUA_Achr3P24300_001	136	15.59	8.74
MabZIP111	GSMUA_Achr11P26170_001	309	34.13	9.27
MabZIP112	GSMUA_Achr11P25140_001	478	53.02	7.67
MabZIP113	GSMUA_Achr8P05800_001	332	37.06	7.79
MabZIP114	GSMUA_Achr6P32000_001	377	39.97	9.28
MabZIP115	GSMUA_Achr6P18320_001	340	38.7	7.73
MabZIP116	GSMUA_Achr6P00170_001	375	40.02	9.05
MabZIP117	GSMUA_Achr4P33130_001	368	40.12	9.12
MabZIP118	GSMUA_Achr3P25020_001	332	37.05	8.73
MabZIP119	GSMUA_Achr5P17460_001	121	13.89	9.15
MabZIP120	GSMUA_Achr10P00340_001	457	50.31	6.29
MabZIP121	GSMUA_Achr2P06540_001	150	17.11	7.86

## Sheet: S2
Table S2. The expression data of the MabZIP genes in different tissues of BX and FJ varieties
Gene	BX-Root	BX-Leaf	BX-Fruit	FJ-Root	FJ-Leaf	FJ-Fruit
MabZIP1	4.65397	0.112698	0.155818	10.0429	0.145606	0
MabZIP2	0	0	0	2.76167	0	0
MabZIP3	36.5469	0.0373202	0.701043	55.5796	0.0599838	3.31578
MabZIP4	4.10195	0.353263	0.304176	2.49568	0.135174
MabZIP5	0.365471	5.46918	5.92396	1.3357	11.1491	1.85705
MabZIP6	16.5235	22.0296	17.8231	0	0	0
MabZIP7	6.54415	0.38774	6.16972	8.46477	0.614158	9.93988
MabZIP8	0.102728	0	0.0459543	1.87611	0	0
MabZIP9	13.8562	13.237	9.4618	0	0	0
MabZIP10	20.7913	54.1266	24.5388	0.464765	0	0
MabZIP11	5.78159	3.09471	9.31533	0.462101	0.708318	5.24696
MabZIP12	4.58384	33.5501	12.4219	3.86575	2.15203	4.69296
MabZIP13	0.943311	1.39539	1.37066	1.86555	1.49704	1.60811
MabZIP14	25.0881	51.8519	12.83	0	0	0
MabZIP15	16.7603	17.4939	24.3829	20.6198	13.4276	12.705
MabZIP16	8.32989	6.08058	1.54569	4.44699	3.72059	2.75829
MabZIP17	NA	NA	NA	NA	NA	NA
MabZIP18	6.85943	14.5897	2.95054	16.319	10.6929	8.04346
MabZIP19	21.0476	13.834	28.7131	35.24	20.1341	27.6498
MabZIP20	0	0	0.0398389	0	0	0.0563598
MabZIP21	22.6436	21.7469	23.953	38.9673	25.7656	45.6516
MabZIP22	0.0538378	0	0	0	0	0
MabZIP23	0.0765904	0.256918	0.0552447	0.437332	0.0738516	0.0389074
MabZIP24	24.6893	22.7302	10.5507	30.5543	44.5461	21.4246
MabZIP25	24.0853	5.60492	22.9135	0	0	0
MabZIP26	0.280471	0	0	0.399932	0.10576	0
MabZIP27	5.65055	79.5119	5.74126	12.3742	0.441102	0.147468
MabZIP28	0.342016	0	0	0.161948	0	0
MabZIP29	0.858758	1.96407	2.04762	0	0	0
MabZIP30	29.7949	11.9129	4.33314	35.7687	6.9971	8.26212
MabZIP31	5.18172	3.10877	4.52344	0	0	0
MabZIP32	0.795284	0.466157	0	1.68397	0.280427	0.169079
MabZIP33	34.1206	31.6716	4.63201	17.1485	15.0064	7.17173
MabZIP34	4.02509	0	0.791929	4.32268	0	0.30632
MabZIP35	0.546316	0	0	1.1987	0	0
MabZIP36	21.294	20.3225	11.7965	26.0276	17.7623	20.6594
MabZIP37	0.342459	0.0469353	0	0.657384	0.0610707	0
MabZIP38	3.79204	0	0	10.6587	0.102179	0.107332
MabZIP39	0.693841	0.254503	0.445966	1.46122	0.357722	1.65739
MabZIP40	1.43828	1.94325	1.22857	0.347323	0.0918836	0
MabZIP41	0.105017	0	0	14.8147	19.0042	13.7698
MabZIP42	1.0185	0.228539	0.514977	0.900689	0.172	0.386886
MabZIP43	21.6754	0	0.5582	0	0	0
MabZIP44	2.49677	1.14515	0.996408	6.17712	1.63232	4.56545
MabZIP45	50.0645	22.015	15.5451	12.2163	5.18643	8.09598
MabZIP46	1.32336	0.134076	0.193898	3.07767	0.259112	0
MabZIP47	24.3351	4.61412	36.4003	15.9582	1.67337	31.077
MabZIP48	0.0829201	0.967437	0.830018	1.49267	1.05906	1.34922
MabZIP49	0.0446739	0.0852984	0	0	0	0
MabZIP50	1.83932	0	1.23595	0.763059	0.236325	0
MabZIP51	0.177956	13.6687	0.517628	1.62443	13.4732	14.5431
MabZIP52	14.6606	19.9424	13.8863	0	0	0
MabZIP53	7.62452	13.3097	11.7117	4.33375	4.57337	3.84268
MabZIP54	1.62053	0.320845	0.792337	0.335362	0.0829184	0.740149
MabZIP55	4.77647	2.99169	1.15915	0	0	0
MabZIP56	2.78876	0.407427	2.49345	4.83911	0.691691	6.65987
MabZIP57	11.7913	8.14905	5.19978	5.39274	0.908122	0.0519459
MabZIP58	2.21622	7.00521	0.86521	2.12439	4.42296	0.404364
MabZIP59	4.28933	4.3692	0.638472	6.03425	6.60963	1.27652
MabZIP60	1.0243	0.210418	0.127044	0	0	0
MabZIP61	16.439	69.1484	23.07	34.216	95.2282	52.5347
MabZIP62	0.0789437	0.166729	0.214635	0	0	0
MabZIP63	0.475628	1.68992	8.17653	2.00373	3.86084	7.82404
MabZIP64	0.527231	0	0.130031	0.343447	0	0.455973
MabZIP65	1.37322	0.115024	0	4.96745	0.147223	0.309436
MabZIP66	1.07825	0.0645941	0.146508	1.41033	0.0556034	0
MabZIP67	24.4637	0.670756	29.7209	0	0	0
MabZIP68	0.520544	4.83147	3.96363	10.215	25.5494	48.3443
MabZIP69	62.0671	78.2258	33.1986	32.0568	24.8612	20.8513
MabZIP70	0.22805	0.0478962	0.184033	0.264965	0.0614041	0.192896
MabZIP71	6.76095	10.9285	4.99539	14.5405	9.96179	5.58451
MabZIP72	15.359	39.0633	5.36391	10.1569	17.431	9.40931
MabZIP73	9.35065	21.276	8.18066	7.88167	9.58975	11.855
MabZIP74	1.91325	0.577711	2.44611	2.84966	0.10663	0
MabZIP75	11.58	25.3315	12.7593	12.7599	27.8424	18.5258
MabZIP76	19.2385	18.5152	22.7023	8.63769	6.47515	11.9493
MabZIP77	8.82319	18.8048	10.731	8.31878	12.5983	10.5541
MabZIP78	2.45742	1.4018	0.969894	0.749501	0.74032	0.0978244
MabZIP79	12.8566	20.0644	4.17965	10.5626	36.1826	7.40459
MabZIP80	1.99459	0.579366	0.960733	0	0	0
MabZIP81	3.02034	6.29688	4.06851	5.61114	4.57503	8.20785
MabZIP82	11.2484	12.824	5.61627	81.4568	2.12266	6.17834
MabZIP83	7.18187	12.432	6.14564	6.05273	5.95171	6.00899
MabZIP84	9.00928	20.5022	8.65967	0	0	0
MabZIP85	28.5671	21.1253	13.5812	10.5062	4.39381	7.27095
MabZIP86	3.53279	4.09801	3.14596	0	0	0
MabZIP87	19.789	4.13602	1.66788	14.19	4.55206	2.87597
MabZIP88	1.05888	0.0847393	0.0543868	1.23802	1.69502	3.34992
MabZIP89	10.2071	4.12753	4.89149	57.9919	4.08188	3.65755
MabZIP90	13.7337	0.590425	0.682805	3.04438	0.239287	0.114208
MabZIP91	19.1864	0.417699	35.872	17.9137	0.648602	23.6569
MabZIP92	0	1.55628	0	0	1.29735	0
MabZIP93	314.433	78.452	7.26204	8.00466	3.81794	3.15983
MabZIP94	7.11386	9.73616	1.89293	9.14429	11.2458	6.12649
MabZIP95	5.59221	0.267793	0.181239	9.84195	0.137825	0.108589
MabZIP96	44.8941	33.4617	25.9079	6.83234	0	0
MabZIP97	2.12387	0.643858	0.758067	0	0	0
MabZIP98	0.111886	3.70724	0.735865	1.15761	0.760924	0.187131
MabZIP99	16.1882	21.2436	6.124	0.149027	0	2.31918
MabZIP100	9.36561	16.0313	9.77889	40.1789	25.2677	32.4665
MabZIP101	3.41049	0.17196	0.198922	13.2542	0.124382	0
MabZIP102	1.52301	11.129	3.5743	1.562	4.62603	3.92048
MabZIP103	5.06697	10.5248	3.28384	6.63219	5.71784	6.71598
MabZIP104	18.1317	17.2078	10.5167	26.1025	25.9903	21.7377
MabZIP105	10.8649	23.9736	15.3575	18.446	41.6477	23.3368
MabZIP106	1.38127	0.331217	2.5288	2.11783	1.53561	2.68826
MabZIP107	0.496002	0.26637	0.576541	0.506259	0.0852342	0.582281
MabZIP108	15.0022	48.6006	0.332164	4.3711	19.8526	0.116947
MabZIP109	45.5062	2.13558	0.63252	8.00086	0.844015	0.0938043
MabZIP110	37.6409	0.330056	0.142559	3.72718	0	0.199933
MabZIP111	5.10734	4.68154	2.94145	11.1403	2.07682	8.82115
MabZIP112	8.45658	20.2418	2.13416	0	0	0
MabZIP113	31.0903	36.802	19.1219	54.0525	47.9525	30.2166
MabZIP114	28.9764	72.8751	70.2039	32.9953	71.8753	54.1844
MabZIP115	5.48818	0.132408	0.0570268	0.82055	0.0571134	0
MabZIP116	9.87529	14.631	6.9531	2.5807	0.656498	0
MabZIP117	12.7384	29.446	9.79414	13.2149	18.418	11.3566
MabZIP118	4.65187	9.94411	11.5105	5.85326	5.88585	11.4491
MabZIP119	0.0860523	0	0	0	0	0
MabZIP120	25.2921	16.5543	15.5836	42.1555	18.8373	26.2831
MabZIP121	22.7747	1.23397	1.96183	17.5566	2.44932	1.21805

## Sheet: S3
Table S3. The expression data of the MabZIP genes in different stages of fruit development and ripening in BX and FJ varieties.
Gene	BX-0DAF	BX-20DAF	BX-80DAF	BX-8DPH	BX-14DPH	FJ-0DAF	FJ-20DAF	FJ-80DAF	FJ-3DPH	FJ-6DPH
MabZIP1	1.91035	2.25995	0.155818	0.0309527	0	0.861414	0.925838	0	0.0424656	0
MabZIP2	NA	NA	NA	NA	NA	NA	NA	NA	NA	NA
MabZIP3	14.5016	16.3398	0.701043	0.896884	20.5199	23.7126	16.7364	3.31578	16.1741	31.51
MabZIP4	0.175423	0.543443	0.304176	0	0.0514035	0.388492	0.192668	0	0	0.0694824
MabZIP5	30.6919	31.8142	5.92396	2.53515	0.313574	21.0606	31.0651	1.85705	0.542489	1.36743
MabZIP6	34.2122	36.3836	17.8231	15.1417	12.2968	44.425	0	0	0	0
MabZIP7	12.265	14.169	6.16972	7.65776	4.46039	17.6167	21.7117	9.93988	9.02243	6.29565
MabZIP8	0.243787	0.200831	0.0459543	0.114162	0	0.126515	3.32349	0	0.0602713	0.088861
MabZIP9	24.8179	28.1337	9.4618	10.5954	7.39047	27.7071	0	0	0	0
MabZIP10	18.9036	22.0866	24.5388	21.911	72.3766	11.7069	0.0989016	0	0	0
MabZIP11	19.8656	14.4294	9.31533	2.03404	1.19886	17.3647	3.16634	5.24696	3.50552	0.695274
MabZIP12	12.7114	10.5283	12.4219	3.88905	5.57645	25.411	13.1052	4.69296	3.66474	3.42801
MabZIP13	2.39182	3.53324	1.37066	0.373419	3.58017	2.87783	4.47956	1.60811	1.39399	1.80929
MabZIP14	25.4816	30.8384	12.83	3.99104	25.7731	24.7558	0	0	0	0
MabZIP15	33.91	32.2754	24.3829	19.0011	8.43693	23.8449	40.6576	12.705	32.2374	2.54223
MabZIP16	9.58188	8.26744	1.54569	1.52085	0.889992	6.61992	5.91162	2.75829	4.16191	3.65405
MabZIP17	NA	NA	NA	NA	NA	NA	NA	NA	NA	NA
MabZIP18	9.79001	13.4634	2.95054	5.63282	9.99717	18.5829	41.7152	8.04346	4.28237	6.97905
MabZIP19	12.4982	13.2899	28.7131	15.8599	20.118	15.6347	18.9386	27.6498	22.5336	7.70275
MabZIP20	0.127887	0.0439425	0.0398389	0	0	0.0982289	0.0609528	0.0563598	0	0
MabZIP21	33.9125	35.5356	23.953	37.8056	46.6536	32.5833	44.5622	45.6516	38.1322	172.153
MabZIP22	0.212437	0.109882	0	0	0	0.336814	0	0	0	0
MabZIP23	0.294477	0.424694	0.0552447	0	0.0560766	1.61232	0.946656	0.0389074	0	0.632491
MabZIP24	29.4313	32.7567	10.5507	8.55082	2.01322	37.8513	54.0823	21.4246	21.4021	16.7426
MabZIP25	29.5943	23.8805	22.9135	34.9122	41.8508	34.1566	0	0	0	0
MabZIP26	0.169209	0.0432945	0	0	0.560704	0.341231	0.272496	0	0.1082	0.374567
MabZIP27	49.9613	53.2641	5.74126	1.39156	1.5691	66.7267	25.2005	0.147468	0.144184	5.09119
MabZIP28	0.569147	0.369927	0	0	0	0.448394	0	0	0	0
MabZIP29	7.91573	10.4937	2.04762	0.56489	0.823637	10.1224	0	0	0	0
MabZIP30	10.0576	8.21423	4.33314	7.38973	6.76311	9.98784	9.19319	8.26212	9.31034	14.9858
MabZIP31	6.09467	7.29088	4.52344	0.469449	0.0914653	7.91249	0	0	0	0
MabZIP32	0.383806	0	0	0.060091	0	0.0738252	0	0.169079	0.163828	0
MabZIP33	15.6876	15.0036	4.63201	3.73948	0.925285	16.6844	9.82957	7.17173	8.04464	7.92208
MabZIP34	17.5841	8.21211	0.791929	0	0	4.96511	11.0261	0.30632	0.782202	0
MabZIP35	6.68411	4.16008	0	0	0	5.80107	2.99059	0	0	0
MabZIP36	35.5085	41.6216	11.7965	13.2961	7.84695	33.0829	33.3323	20.6594	21.7834	27.0002
MabZIP37	3.26264	7.61268	0	0.0226873	0.0806808	1.59915	1.44464	0	0.0311749	0.0615968
MabZIP38	3.77411	3.63628	0	0	1.08502	3.05754	2.59306	0.107332	0.104489	3.66093
MabZIP39	0.606699	0.808655	0.445966	0.74507	0.349067	1.38424	2.68882	1.65739	1.14143	0.808233
MabZIP40	11.6865	17.2976	1.22857	0.637586	0.430105	16.7617	0.472968	0	0	0
MabZIP41	0	0	0	0	0	0.0857557	24.832	13.7698	12.7099	12.6972
MabZIP42	6.12398	3.88185	0.514977	0.0365804	0.42689	7.0576	6.56281	0.386886	0.753549	0
MabZIP43	1.00331	0.556602	0.5582	0.799172	0.633335	1.36958	0	0	0	0
MabZIP44	10.4389	13.3929	0.996408	0.553351	0.889045	14.9639	16.025	4.56545	2.61709	1.03566
MabZIP45	20.8594	20.1769	15.5451	15.259	26.4276	15.1173	11.8097	8.09598	6.94898	9.08889
MabZIP46	0.138291	0.284747	0.193898	0	0	0.278838	0	0	0	0
MabZIP47	24.0959	31.6243	36.4003	86.3466	200.153	20.7274	20.777	31.077	23.3096	234.599
MabZIP48	3.4442	4.25177	0.830018	0.280652	0.254544	2.05704	2.2706	1.34922	0.732308	0.689989
MabZIP49	0	0.0902737	0	0	0.187713	0.101502	0.126678	0	0	0.113537
MabZIP50	9.13914	3.10634	1.23595	0	0	2.06365	5.38335	0	0	0
MabZIP51	0.552194	0.117087	0.517628	0.0662824	0	4.15985	4.95691	14.5431	2.75355	0
MabZIP52	18.342	24.6342	13.8863	7.99894	8.89151	18.4204	0	0	0	0
MabZIP53	28.6412	26.698	11.7117	3.83905	1.00439	36.2629	10.8095	3.84268	4.14036	0.697771
MabZIP54	5.69504	8.85864	0.792337	1.70302	0.266583	5.99073	1.86977	0.740149	0.720341	0.332865
MabZIP55	9.38377	13.543	1.15915	4.79539	5.56588	13.5266	0	0	0	0
MabZIP56	9.72267	13.269	2.49345	9.67139	1.75362	10.5302	13.3594	6.65987	9.30493	12.4536
MabZIP57	11.8621	13.0715	5.19978	6.29967	5.49551	7.66644	4.25916	0.0519459	0.421759	0.759078
MabZIP58	11.7851	7.43507	0.86521	0.682741	12.5798	11.677	15.0223	0.404364	0.736611	4.65274
MabZIP59	10.4291	10.4128	0.638472	5.37818	20.2097	10.3946	8.42108	1.27652	1.2428	3.93656
MabZIP60	1.96695	1.97263	0.127044	0.317023	0.361708	1.53236	0	0	0	0
MabZIP61	50.8341	70.4329	23.07	14.9568	34.9824	76.6586	100.815	52.5347	30.3303	39.0065
MabZIP62	0.685828	0.667116	0.214635	0.231634	0.126445	1.51445	0	0	0	0
MabZIP63	1.39783	1.64723	8.17653	4.8657	0.941696	1.62673	1.99699	7.82404	8.95847	5.08702
MabZIP64	3.56261	4.64828	0.130031	0.0869174	0.0436137	0.266365	1.32246	0.455973	1.18376	1.3697
MabZIP65	0.147239	0.212146	0	0	0	1.66277	5.18165	0.309436	0.602654	0
MabZIP66	3.31371	4.85994	0.146508	0.0416137	0.695477	4.22967	1.68316	0	0.852957	5.27608
MabZIP67	64.8275	71.6738	29.7209	20.5621	3.68505	72.6539	0	0	0	0
MabZIP68	9.08324	10.8321	3.96363	5.89538	0.112153	20.273	60.1806	48.3443	21.4365	2.25293
MabZIP69	48.0261	49.0281	33.1986	37.1209	3.37256	68.5291	28.9403	20.8513	21.2583	8.75691
MabZIP70	1.37356	1.66739	0.184033	0.0913933	0	1.10204	1.05095	0.192896	0.0627923	0.121884
MabZIP71	3.45489	4.40017	4.99539	1.84811	1.16283	4.50536	7.7965	5.58451	4.8279	2.17384
MabZIP72	5.56676	6.3456	5.36391	2.22442	8.51347	4.21447	4.46279	9.40931	6.93106	6.22589
MabZIP73	16.7338	20.706	8.18066	5.9356	6.1515	35.3717	23.7441	11.855	11.1898	6.13615
MabZIP74	0.132076	0.405369	2.44611	0.278281	0.218428	0.608354	0	0	0	0.452403
MabZIP75	21.3339	18.2766	12.7593	18.0032	10.2383	10.038	7.56408	18.5258	23.1453	32.3897
MabZIP76	29.1557	26.6348	22.7023	28.5519	23.1944	21.0274	9.31383	11.9493	13.8976	12.0702
MabZIP77	23.8648	28.2454	10.731	11.3504	24.0439	20.9886	6.61416	10.5541	13.791	14.6854
MabZIP78	4.25697	7.55747	0.969894	0.241984	1.22725	6.05745	1.32115	0.0978244	0.568272	0.604551
MabZIP79	20.9524	28.0674	4.17965	0.873155	0.392779	16.2612	17.6705	7.40459	6.78418	1.50956
MabZIP80	8.20067	9.84747	0.960733	0.194113	0.147542	3.95605	0	0	0	0
MabZIP81	14.0219	18.1584	4.06851	4.80015	8.58156	15.8359	24.2796	8.20785	7.56961	7.42447
MabZIP82	8.80779	10.9697	5.61627	4.6646	6.40823	8.33416	0.415276	6.17834	6.50597	0.249357
MabZIP83	25.283	30.4666	6.14564	6.49078	9.62932	28.6561	12.2994	6.00899	5.02557	6.89418
MabZIP84	26.9079	36.9411	8.65967	12.7568	13.0777	41.4577	0	0	0	0
MabZIP85	20.9105	24.2342	13.5812	10.4837	8.17963	24.4917	6.96726	7.27095	6.75936	11.0292
MabZIP86	18.0099	23.9887	3.14596	3.21859	3.03809	26.2124	0	0	0	0
MabZIP87	6.05471	5.73939	1.66788	5.73849	6.88683	6.93737	7.26342	2.87597	3.78871	1.09886
MabZIP88	1.33926	2.30818	0.0543868	0.136288	0.206801	3.77446	2.49817	3.34992	5.67964	13.4827
MabZIP89	50.7578	41.4902	4.89149	0.83424	4.87755	54.616	24.6084	3.65755	9.43995	1.4683
MabZIP90	3.34872	4.68166	0.682805	1.21682	0.98633	5.49816	2.43002	0.114208	0.310704	0.243352
MabZIP91	18.3972	17.46	35.872	8.80299	0.818011	30.2889	16.7349	23.6569	23.0931	0.398656
MabZIP92	0.125625	0.0972877	0	0	0	0.108523	0.270631	0	0.0804249	0
MabZIP93	66.4712	70.9486	7.26204	5.46273	59.6515	139.659	4.19632	3.15983	1.71439	0.547721
MabZIP94	13.0194	12.9182	1.89293	2.00251	1.35855	16.5419	26.3105	6.12649	4.19208	2.46368
MabZIP95	5.55417	6.72397	0.181239	0	0	1.03203	1.08455	0.108589	0.0705579	0.0685059
MabZIP96	22.8385	24.261	25.9079	12.9612	3.33907	58.0015	0.397174	0	0	0
MabZIP97	2.01829	2.71153	0.758067	1.4618	1.77601	1.39517	0	0	0	0
MabZIP98	0.214375	0.147283	0.735865	0.133738	1.1509	1.5236	0.968644	0.187131	0.822871	0
MabZIP99	20.7945	20.9047	6.124	13.9896	13.1603	11.7173	0.158348	2.31918	3.24472	2.52379
MabZIP100	14.9237	22.4523	9.77889	8.00621	22.5852	24.9184	27.8106	32.4665	32.653	12.5179
MabZIP101	72.837	2.23335	0.198922	0.763592	8.73822	0.490585	0	0	0	0
MabZIP102	14.1905	18.9603	3.5743	2.40595	7.77729	11.5694	10.6252	3.92048	2.16858	2.09955
MabZIP103	18.1116	25.8845	3.28384	2.17233	0.133371	26.7535	18.4819	6.71598	5.20181	0.745782
MabZIP104	6.31676	6.02662	10.5167	19.1017	0.0697049	10.4388	8.78489	21.7377	28.4704	1.85591
MabZIP105	14.8785	19.3384	15.3575	11.3549	9.37051	20.9491	20.4172	23.3368	18.9269	12.248
MabZIP106	4.39757	6.57002	2.5288	0.383246	0.129861	5.53978	6.57195	2.68826	1.56961	0.263302
MabZIP107	1.46625	2.24707	0.576541	0.128089	0.128546	1.88597	2.73277	0.582281	0.435831	0.175534
MabZIP108	10.0014	10.0136	0.332164	0	0	8.63773	2.28163	0.116947	1.78753	0.0570925
MabZIP109	4.01088	4.39066	0.63252	0.0994836	0	1.51351	0.964014	0.0938043	0.772075	0
MabZIP110	0.794524	0.155884	0.142559	0.496264	0.39403	0.130703	0.699799	0.199933	0.0968621	0
MabZIP111	3.32725	5.06492	2.94145	2.15793	8.34772	4.88204	8.93691	8.82115	4.34614	6.63871
MabZIP112	13.4505	15.5066	2.13416	0.159992	0.434161	19.3433	0	0	0	0
MabZIP113	47.4286	54.4562	19.1219	5.75054	10.3065	60.092	86.846	30.2166	28.3552	9.95249
MabZIP114	24.3174	30.1845	70.2039	48.8458	6.05551	25.574	32.2498	54.1844	43.2356	20.818
MabZIP115	1.41334	0.641623	0.0570268	0.782332	0	2.87175	0.652177	0	0.680589	0.113306
MabZIP116	15.5464	17.6937	6.9531	37.3516	16.3623	21.6159	0.176328	0	0	0
MabZIP117	35.8585	45.073	9.79414	2.28496	4.05666	41.7574	41.7288	11.3566	8.54048	1.44277
MabZIP118	12.0177	15.362	11.5105	5.05811	6.36759	16.6683	19.7349	11.4491	8.12526	2.6453
MabZIP119	0	0.0875248	0	0	0	0	0.364818	0	0	0
MabZIP120	28.783	29.5752	15.5836	9.88754	10.9569	33.4108	47.0111	26.2831	23.2404	20.8465
MabZIP121	17.125	32.3684	1.96183	0.128167	0.454545	26.1819	18.8868	1.21805	2.89795	17.4203

## Sheet: S4
Table S4. The expression data (log2-based values) of the MabZIP genes after various abiotic stress treatments in BX and FJ varieties.
Gene	BX-Cold	BX-Salt	BX-Osmotic	FJ-Cold	FJ-Salt	FJ-Osmotic
MabZIP1	0.55044	0.656232	1.11201	-0.579327	-0.765899	0.273213
MabZIP2	NA	NA	NA	NA	NA	NA
MabZIP3	0.989907	5.26257	3.58425	3.38808	2.5782	4.01014
MabZIP4	-1.3967	1.82708	2.32433	0	0.849105	0.779723
MabZIP5	-0.123483	0.248612	-0.0197862	-1.14153	0.787541	-0.282638
MabZIP6	-0.336178	-0.00178346	0.688457	0	0	0
MabZIP7	-0.93245	0.391137	0.397206	-0.36475	0.53361	-0.117476
MabZIP8	NA	NA	NA	NA	NA	NA
MabZIP9	-0.964235	0.00267465	0.208375	0	0	0
MabZIP10	0.263716	0.642098	1.04883	0	0	0
MabZIP11	0.0733917	-0.356752	0.448466	0.684783	-0.562222	1.04678
MabZIP12	-0.107304	0.543873	-0.792179	-0.0704799	-0.145023	0.226551
MabZIP13	0.904545	-1.159	-1.15833	0.714742	-0.495913	0.117443
MabZIP14	-0.214449	0.0706149	-0.736485	0	0	0
MabZIP15	-0.277741	-0.104952	1.14765	-0.344942	0.619851	1.14095
MabZIP16	-0.00566322	1.07123	2.05134	0.224995	0.378533	1.07123
MabZIP17	NA	NA	NA	NA	NA	NA
MabZIP18	-0.465015	-0.204594	0.174187	0.463788	0.093201	1.2718
MabZIP19	0.119699	-0.220356	0.0998354	0.255	-0.322179	0.133526
MabZIP20	NA	NA	NA	NA	NA	NA
MabZIP21	0.155462	0.194562	0.818119	0.167053	0.0674867	0.354407
MabZIP22	NA	NA	NA	NA	NA	NA
MabZIP23	-0.396874	-0.56706	-0.693016	1.02474	-0.960267	1.09946
MabZIP24	0.0132242	-0.0230479	-0.145004	-0.230189	-0.106542	-0.158428
MabZIP25	0.639029	0.475503	0.562101	0	0	0
MabZIP26	0	0	0	0.289743	0	0
MabZIP27	-0.610063	-0.330019	-1.07038	-1.2578	-1.60339	-2.22948
MabZIP28	NA	NA	NA	NA	NA	NA
MabZIP29	-0.865376	-0.613973	-0.93908	0	0	0
MabZIP30	0.0445425	0.553873	0.757825	0.29011	-0.0894527	0.530942
MabZIP31	-1.21195	0.125366	0.891946	0	0	0
MabZIP32	-0.720895	-0.729365	0	-0.245398	0.818967	0
MabZIP33	0.34413	0.226048	-0.166703	0.67063	0.196762	0.0666088
MabZIP34	NA	NA	NA	NA	NA	NA
MabZIP35	NA	NA	NA	NA	NA	NA
MabZIP36	-0.280434	-0.358279	-0.324056	-0.326966	0.0623294	0.0775971
MabZIP37	1.19615	-0.951801	-0.98641	1.05896	0	-0.343518
MabZIP38	0	0	0	0	0.0415016	1.08616
MabZIP39	0.116236	-0.0568684	1.19047	0.412651	-0.222766	1.25199
MabZIP40	-1.04161	-0.136135	0.322989	4.03232	1.04443	1.10416
MabZIP41	0	0	0	-1.33803	0.172972	1.34745
MabZIP42	3.55604	0.795672	1.70798	3.14629	0.818865	0.432065
MabZIP43	NA	NA	NA	NA	NA	NA
MabZIP44	-0.811216	0.0391223	-0.689074	-0.0186246	0.342545	-0.640727
MabZIP45	1.25908	0.457932	1.04324	1.24898	-0.10073	1.22415
MabZIP46	0.185815	0.00581744	1.01539	0.813446	0	-1.50171
MabZIP47	0.325865	0.588013	2.52661	2.0555	0.208262	1.33435
MabZIP48	0.251089	0.97265	1.04388	0.575628	-0.148466	0.849325
MabZIP49	4.14572	-1.02301	1.00881	0	0	0
MabZIP50	NA	NA	NA	NA	NA	NA
MabZIP51	-0.232681	0.984499	-0.4495	-0.853854	1.0613	-0.981974
MabZIP52	0.0266483	-0.125648	-0.291891	0	0	0
MabZIP53	-0.000835022	0.00570554	0.272691	-0.487247	0.0678275	-0.0160925
MabZIP54	-0.962894	0.273521	2.92061	1.59381	0.363082	3.16465
MabZIP55	0.300105	0.28572	0.53849	0	0	0
MabZIP56	1.71305	-0.45939	0.950523	1.26354	-0.467016	-0.808411
MabZIP57	0.217106	-0.164053	-0.276919	0.389091	-1.03986	-1.5495
MabZIP58	0.514123	0.55049	-0.74906	1.15014	0.926949	0.641916
MabZIP59	-0.46479	-0.32645	0.519789	0.0739875	-0.0830899	-0.534908
MabZIP60	0.436468	0.342158	-0.289662	0	0	0
MabZIP61	0.160978	-0.14655	-0.44738	-0.0387116	-0.184453	-0.211904
MabZIP62	-0.986237	-0.865412	0.302757	0	0	0
MabZIP63	-2.20733	-0.697774	-0.167906	-2.05196	0.107285	-0.673814
MabZIP64	NA	NA	NA	NA	NA	NA
MabZIP65	0	0	0	0	0.0432742	0
MabZIP66	0.605591	0.752586	0	2.61167	1.04443	0.104159
MabZIP67	0.48811	-0.670966	-0.798234	0	0	0
MabZIP68	0.388456	0.652185	-0.186042	-0.222056	0.478116	-0.926414
MabZIP69	-0.193351	-0.0615121	-0.682378	0.611367	0.0897958	0.25755
MabZIP70	1.76129	0	0.994554	0.287391	2.62666	1.05969
MabZIP71	-0.499365	-0.0728961	0.479767	-0.68734	0.269593	0.607142
MabZIP72	0.255172	0.533596	-0.406436	-0.0340819	0.689741	0.494431
MabZIP73	-0.118872	0.14992	0.0939718	-0.65675	0.555944	0.355266
MabZIP74	1.65754	-1.57129	-0.153938	4.49472	1.74425	3.67784
MabZIP75	0.244947	0.462653	-0.0648254	-0.490778	0.17128	-0.625663
MabZIP76	-0.402649	-0.0771342	0.504265	-1.19495	0.0996072	0.291194
MabZIP77	0.401004	0.0107102	0.0183438	0.0296051	-0.0827637	-0.36975
MabZIP78	-1.93065	0.593371	0.747945	0	-0.956726	-2.33882
MabZIP79	-1.42012	-0.219974	-0.267855	-1.54006	0.131798	-0.257829
MabZIP80	0.908383	-0.442976	0.154769	0	0	0
MabZIP81	-0.647776	-0.179134	-0.0656534	-0.236854	0.378282	0.735966
MabZIP82	0.145242	0.101348	0.443501	4.31177	1.61226	3.874
MabZIP83	-0.675131	-0.118567	-0.083056	-0.665869	0.257619	0.535331
MabZIP84	-0.546821	0.0806584	0.439317	0	0	0
MabZIP85	0.149131	0.226651	0.604126	-0.029415	0.339695	1.10041
MabZIP86	-0.229599	0.0329818	0.283485	0	0	0
MabZIP87	1.49569	0.351208	0.133931	1.57379	0.372551	0.496961
MabZIP88	0.186857	0.412529	0.434193	-2.39193	-0.212369	-0.729963
MabZIP89	1.76462	-0.244926	-0.059603	1.35217	-1.13577	0.143241
MabZIP90	-1.36028	0.254752	-0.535691	0.554141	-1.41985	-1.78849
MabZIP91	1.09184	0.188883	0.283293	0.877747	0.264665	-1.2902
MabZIP92	0	-2.85657	0	-3.19762	-1.00232	-3.94223
MabZIP93	2.90663	0.704631	1.63113	0.528278	0.428337	0.506211
MabZIP94	-0.492326	-0.104872	0.0183705	0.107476	0.16038	-0.0471951
MabZIP95	-1.81567	-0.0544403	-1.73483	0	0.851292	0.0937452
MabZIP96	-0.316831	0.188255	-0.697643	0	0	0
MabZIP97	1.02313	-0.130608	0.119973	0	0	0
MabZIP98	-0.126995	-0.627413	-0.704349	-0.478559	-0.724796	0.909709
MabZIP99	-0.29692	-0.2095	-0.250512	0	0	0
MabZIP100	-0.481533	-0.121714	-0.0237223	0.111374	-0.170656	0.546275
MabZIP101	0.451449	4.60176	5.95985	0	0	0
MabZIP102	-0.743446	-0.0800031	-0.185176	0.239593	0.125298	-0.208451
MabZIP103	-1.45503	-0.279976	-0.741431	-0.879032	0.150539	-0.210085
MabZIP104	1.79599	1.10611	1.60596	1.62071	0.208672	0.285086
MabZIP105	-0.197372	-0.138092	-0.974689	-0.531732	0.0572895	-0.779722
MabZIP106	0.185579	1.93166	1.85687	-0.755054	0.51671	0.189305
MabZIP107	-0.823672	0.311602	1.17457	1.87471	1.62901	1.10416
MabZIP108	-0.0199803	-0.332534	-1.06543	-2.52938	0.253309	-1.49291
MabZIP109	-1.37558	-1.30882	-1.03751	-0.313878	-1.20639	-2.18762
MabZIP110	2.77265	2.29336	3.48373	0	0	0
MabZIP111	-0.03182	-0.359226	0.665632	0.768611	-0.0390254	1.10129
MabZIP112	-0.0252595	0.00108535	0.300377	0	0	0
MabZIP113	-0.917206	0.00678554	-0.0678809	-0.413221	0.0653778	0.354686
MabZIP114	-0.324126	-0.0935588	-0.150399	-0.488577	0.0533509	-0.154306
MabZIP115	1.82783	2.57912	0.543563	1.2737	2.91503	0
MabZIP116	0.00258415	0.0601587	0.558985	0	-3.0464	-3.02763
MabZIP117	-0.0991742	-0.0714387	-0.4128	0.697408	-0.00427848	0.299377
MabZIP118	-0.51142	-0.149332	-1.1256	0.0938817	0.174639	-0.0398322
MabZIP119	NA	NA	NA	NA	NA	NA
MabZIP120	-0.373081	-0.317077	-0.289865	-0.0500013	0.0690336	0.485002
MabZIP121	3.61523	0.497043	1.67041	2.41086	-1.03639	0.695024

## Sheet: S5
Table S5. Expression data of the genes involved in Group A bZIP-mediate interaction networks under abiotic stress in BX and FJ varieties.
Gene name in Arabidopsis	Gene ID in Arabidopsis	Gene name in banana	Gene ID in banana	Gene expression under abiotic stress
				BX-Cold	BX-Osmotic	BX-Salt	FJ-Cold	FJ-Osmotic	FJ-Salt
GBF4	At1g03970.1	MabZIP46	GSMUA_Achr1T02640_001	-0.813081	1.01164	0.00511563	1.81876	-0.561045	0
ABF2	AT1G45249.1	MabZIP10	GSMUA_Achr9T27130_001	0.263569	1.04925	0.642526	0.0921395	0.316592	0.541192
ABF1	At1g49720.2	MabZIP34	GSMUA_Achr9T24090_001	0	0	0	0	0	0
BZIP27	At2g17770.1	MabZIP86	GSMUA_Achr2T20490_001	-0.230537	0.281907	0.0338269	0.530777	1.37576	0.752523
ABI5	At2g36270.1	MabZIP11	GSMUA_Achr8T07740_001	0.0748084	0.450083	-0.361312	0.530633	0.834822	-0.0994466
EEL	At2g41070.2	MabZIP28	GSMUA_Achr4T05090_001	0	0	0	0	0	0
ABF4	At3g19290.3	MabZIP23	GSMUA_Achr3T22710_001	-0.398044	-0.698852	-0.579847	2.04115	1.02392	-0.976175
DPBF2	At3g44460.1	MabZIP29	GSMUA_Achr2T03490_001	-0.864612	-0.938606	-0.618321	-0.174289	0.834257	0.485156
AREB3	At3g56850.1	MabZIP16	GSMUA_Achr3T07000_001	-0.00538342	2.05188	1.0731	0.192824	1.35887	0.590721
ABF3	At4g34000.1	MabZIP20	GSMUA_Achr5T17850_001	0	0	0	0	0	0
FD	At4g35900.1	MabZIP85	GSMUA_Achr3T22470_001	0.150359	0.605047	0.228844	0.314618	1.0518	0.531678
AT5G44080	AT5G44080.1	MabZIP2	GSMUA_Achr9T21040_001	0	0	0	0	0	0
FT	AT1G65480.1	MaFT	GSMUA_Achr4T08540_001	0	0	0	0	0	0
KEG	AT5G13530.1	MaKEG	GSMUA_Achr9T16290_001	0.127348	0.471673	0.0949872	0.550161	0.420406	0.36687
OST1	AT4G33950.1	MaSnRK2.6	GSMUA_Achr4T28190_001	-0.719066	0.0544964	-0.159021	-0.624186	0.170639	0.290814
CPK32	AT3G57530.1	MaCPK32	GSMUA_Achr8T31440_001	-0.107968	0.144091	0.468772	-0.382661	0.343481	0.443153
ABI3	AT3G24650.1	MaABI3	GSMUA_Achr8T18070_001	0	0	0	0	0	0
CDPK1	AT1G18890.1	MaCDPK1	GSMUA_Achr2T17730_001	0.108134	0.408571	0.0633833	0.224677	0.105947	0.195048
SNRK2.4	AT1G10940.2	MaSnRK2.4	GSMUA_Achr6T12960_001	0.503948	0.811992	0.166867	1.31518	1.49733	0.574022
TFL1	AT5G03840.1	MaTFL1	GSMUA_Achr3T03070_001	0	0	0	0	0	0
AT2G13150	AT2G13150.1	MabZIP19	GSMUA_Achr6T13040_001	0.119596	0.0995336	-0.222402	0.245415	0.0748568	-0.339857
AT1G06070	AT1G06070.1	MabZIP88	GSMUA_Achr5T25700_001	0.186919	-0.573322	0.420153	-2.39847	-0.78732	-0.229932

## Sheet: S6
Table S6. The co-expression patterns of the gene pairs involved in Group A bZIP-mediate interaction networks under abiotic stress in BX and FJ varieties.
Banana varieties under abiotic stress	Co-expression patterns
	Uniformly up-regulation	Uniformly down-regulation	Negative correlation
BX-Osmotic	ABF2:MabZIP10-SnRK2.4:MaSnRK2.4	ABF4:MabZIP23-AT1G06074:MabZIP88	FD:MabZIP85-DPBF2:MabZIP29
	SnRK2.4:MaSnRK2.4-GBF4:MabZIP46		DPBF2:MabZIP29-AREB3:MabZIP16
	SnRK2.4:MaSnRK2.4-AREB3:MabZIP16		DPBF2:MabZIP29-SnRK2.4:MaSnRK2.4
			DPBF2:MabZIP29-GBF4:MabZIP46
			SnRK2.4:MaSnRK2.4-ABF4:MabZIP23
			GBF4:MabZIP46-AT1G06074:MabZIP88
FJ-Osmotic	SnRK2.4:MaSnRK2.4-ABF4:MabZIP23	GBF4:MabZIP46-AT1G06074:MabZIP88	SnRK2.4:MaSnRK2.4-GBF4:MabZIP46
	SnRK2.4:MaSnRK2.4-AREB3:MabZIP16		ABF4:MabZIP23-AT1G06074:MabZIP88
	SnRK2.4:MaSnRK2.4-ABI5:MabZIP11		DPBF2:MabZIP29-GBF4:MabZIP46
	FD:MabZIP85-DPBF2:MabZIP29
	DPBF2:MabZIP29-AREB3:MabZIP16
	DPBF2:MabZIP29-bZIP27:MabZIP86
	FD85:MabZIP85-bZIP27:MabZIP86
BX-Cold		DPBF2:MabZIP29-GBF4:MabZIP46	DPBF2:MabZIP29-SnRK2.4:MaSnRK2.4
		OST1:MaSnRK2.6-GBF4:MabZIP46	SnRK2.4:MaSnRK2.4-GBF4:MabZIP46
		DPBF2:MabZIP29-OST1:MaSnRK2.6
FJ-Cold	SnRK2.4:MaSnRK2.4-GBF4:MabZIP46		OST1:MaSnRK2.6-GBF4:MabZIP46
	SnRK2.4:MaSnRK2.4-ABF4:MabZIP23		GBF4:MabZIP46-AT1G06074:MabZIP88
	SnRK2.4:MaSnRK2.4-ABI5:MabZIP11		OST1:MaSnRK2.6-ABF4:MabZIP23
	SnRK2.4:MaSnRK2.4-KEG:MaKEG
BX-Salt			DPBF2:MabZIP29-AREB3:MabZIP16
FJ-Salt	FD85:MabZIP85-bZIP27:MabZIP86		SnRK2.4:MaSnRK2.4-ABF4:MabZIP23
	SnRK2.4:MaSnRK2.4-AREB3:MabZIP16
	SnRK2.4:MaSnRK2.4-ABF2:MabZIP10

## Sheet: S7
Table S7. The primer sequences used for qRT-PCR
Gene	Forward primers(5’-3’)	Reverse primers(5’-3’)
MabZIP3	CTCTGAACGAGGCTCTGAC	GTTGTTTCTGTAGTTGGTAGGG
MabZIP11	GTGGACAAGGTGGTGGAAC	CGGGCATTATCTTCTTTCAGC
MabZIP25	CGATTGAAACTTGCTACTGGTGAG	CTGCTGCTGCTGCTGTGG
MabZIP40	AAGTTGATGGTGGGTTTGAG	GGCTTGCTTGTAACAGAGG
MabZIP61	ATTCTCATCCATCTATTCCTCCTG	GGCTCGCTGTTGTTCTTCC
MabZIP75	AGCAACTGGTGAAGAGAC	CTTGGAACGCATTGGAAC
MabZIP93	AACGCTATTCTAAGGGCTCAG	GCAATGGCTTCAGGAGAGG
MabZIP101	TTAGGAAGCAGCGGCAAC	CCTCAGCATGTCGTTCTCC
